# Supplementary material for: Quality Control Platform for the Standardization of a Regenerative Medicine Product
Source: Bioengineering (Basel). 2022 Mar 28;9(4):142. doi: 10.3390/bioengineering9040142 (PMC9026409; doi:10.3390/bioengineering9040142)
Supplement: Supplementary file 1 [file bioengineering-09-00142-s001.zip]

Archive with 1 entries (1 files):
- bioengineering-1602146-supplementary.pdf
